# Supplementary material for: Immuno-Contexture and Immune Checkpoint Molecule Expression in Mismatch Repair Proficient Colorectal Carcinoma
Source: Cancers (Basel). 2023 Jun 7;15(12):3097. doi: 10.3390/cancers15123097 (PMC10296282; doi:10.3390/cancers15123097)
Supplement: Supplementary file 1 [file cancers-15-03097-s001.zip]

Archive with 2 entries (2 files):
- cancers-2409922-Supplementary Figures.pdf
- cancers-2409922-Supplementary Table S1.pdf
